# Supplementary material for: Revealing concealed cardioprotection by platelet Mfsd2b-released S1P in human and murine myocardial infarction
Source: Nat Commun. 2023 Apr 26;14:2404. doi: 10.1038/s41467-023-38069-5 (PMC10133218; doi:10.1038/s41467-023-38069-5)
Supplement: Supplementary file 4 — Source Data [file 41467_2023_38069_MOESM4_ESM.xlsx]

## Sheet: Figure 1a,b,c
			INF/AAR [%]	AAR/LV [%]	EF, 24h post IR [%]
		NaCl 1	30.67	34	38.18
		NaCl 2	35.04	56.75	34.33
		NaCl 3	46.74	39.57	31.18
		NaCl 4	41.72	60.02	35.81
		NaCl 5	55.73	43.94	21.35
		NaCl 6	44.55	46.97	30.86
		NaCl 7	41.56	61.04	28.05
		NaCl 8	44.39	43.79	38.3
		NaCl 9	36.2	57.25	41.88
		NaCl 10	36.49	39.25	34.33
		SNT - 1	30.36	42.48	26.59
		SNT - 2	33.23	55.05	34.33
		SNT - 3	32.44	47.69	35.31
		SNT - 4	46.67	39.4	18.79
		SNT - 5	49.68	43.17	30.41
		SNT - 6	37.8	30.48	32.41
		SNT - 7	31.03	41.35	34.64
		SNT - 8	51.99	49.53	24.14
		SNT - 9	37.4	38.57	32.77
		SNT - 10	42.73	66.62	30.54
		SNT - 11	41.54	36.04	32.67
		SNT - 12	38.44	39.38	31.96
		SNT - 13	34.51	49.55	38.62
		SNT + 1	40.93	62.58	38.07
		SNT + 2	33.31	45.26	38.65
		SNT + 3	21.59	43.38	33.81
		SNT + 4	30.61	43.71	38.11
		SNT + 5	22.44	52.91	42.78
		SNT + 6	35.18	43.95	29.71
		SNT + 7	16.46	39.53	36.88
		SNT + 8	24.28	40.15	30.88
		SNT + 9	31.36	50.13	38.96
		SNT + 10	26.37	35.83	40.93
		SNT + 11	29.68	55.01	42.04
		SNT + 12	31.69	58.2	35.15
		SNT + 13	40.35	42.43	43.29

## Sheet: Figure 1 e
		Tissue-Ly6G+ cells
		SNT -	SNT +
		9.6	4.4
		5.8	2.4
		14.8	4.8
		10.4	5.8
		10	5.4
		14.2	5.2
		10.4	5.2
			5.4

## Sheet: Figure 1f
		Tissue-Caspase3+ cells
		SNT -	SNT +
		7.8	3.6
		7.2	4.2
		7	5.2
		6.2	4.6
		5.2	3.8
		8	4
		9.4	4.4

## Sheet: Figure 1g,h,i,j
				SV [µl]	CO [ml/min]	EF [%]	HR [bpm]
			SNT -1	26.05	12.65	44.2	485.605
			SNT -2	25.34	13.31	47.8	525.257
			SNT -3	25.92	12.98	41.57	500.772
			SNT -4	25.13	11.29	41.84	449.264
			SNT -5	22.03	14.34	26.33	650.931
			SNT -6	21.5054	9.38275	35.3595	436.298
			SNT + 1	31.6	17.67	52.72	559.177
			SNT + 2	26.52	15.02	48.02	566.365
			SNT + 3	36.23	15.73	45	434.171
			SNT + 4	26.86	12.97	50.66	482.874
			SNT + 5	24.0894	12.4079	40.6194	515.075
			SNT + 6	27.9054	14.0141	41.7799	502.2
			SNT + 7	27.7289	13.9229	49.1159	502.107

## Sheet: Figure 1k
			C57Bl/6J		SphK1 -/-
			SNT -	SNT +	SNT -	SNT +
			1.6	2.4925	0.566	0.605
			1.8975	2.25	0.547	0.592
			1.67	1.90667	0.625	0.562
			1.6225	1.2425	0.424	0.424
			2.25	1.7875	0.307	0.293
			1.59	1.9825	0.923	0.876
			1.745	1.7	0.708	0.691
			1.215	1.735	0.613	0.594
			1.135		0.601	0.737
			1.575
			1.37
			1.38
			1.08
			1.025
			1.12
			1.155

## Sheet: Figure 1l,m
			INF/AAR [%]					AAR/LV [%]
			C57Bl/6J		SphK1 -/-			C57Bl/6J		SphK1 -/-
			SNT -	SNT +	SNT -	SNT +		SNT -	SNT +	SNT -	SNT +
			30.36	37.93	29.1	40.87		42.48	62.58	45.59	39.79
			33.23	33.31	38.98	30.32		55.05	45.26	50.92	32.96
			32.44	21.59	27.57	38.51		47.69	43.38	39.23	50.78
			46.67	30.61	36.63	20.97		39.4	43.71	43.94	48.55
			49.68	22.44	31.86	43.78		43.17	52.91	50.07	40.83
			37.8	35.18	42.83	32.8283		30.48	43.95	64.51	59.82
			31.03	16.46	37.91	41.57		41.35	39.53	54.8	52.95
			51.99			40.67		49.53			54.26
			39.02					56.2

## Sheet: Figure 2a,b,c
		IS [% LV]					DP [ % of BL]					LVEDP [ % of BL]
		Vehicle		W146			Vehicle		W146			Vehicle		W146
		SNT -	SNT +	SNT -	SNT +		SNT -	SNT +	SNT -	SNT +		SNT -	SNT +	SNT -	SNT +
		44.13	29.87	48.94	52.82		23	59.7222	54	48.5714		275	140	282	420
		45.16	25.25	59.21	47.09		51	91.3793	51	40.2597		422	263.636	500	490
		49.8	34.33	59.86	41.39		30	65.0485	88	34.5238		450	190	683	560
		34.46	39.73	49.62	53.02		18	78.2609	25	44.7368		250	230	500	463.636
		42.98	26.04	63.31	52		31	69.3333	75	42.2846		367	270	338	540
		34.05	37.42	34.4			28	58	43			610	230	220
		67.65	21.49	26.3			32	52	48			370	290	218
		47.25	24.22				37	46				820	273
		41.47					78					625
		63.74					54					270

## Sheet: Figure 2d,e,f
		IS [% LV]					DP [ % of BL]					LVEDP [ % of BL]
		S1P1αMHCCre-		S1P1αMHCCre+			S1P1αMHCCre-		S1P1αMHCCre+			S1P1αMHCCre-		S1P1αMHCCre+
		SNT -	SNT +	SNT -	SNT +		SNT -	SNT +	SNT -	SNT +		SNT -	SNT +	SNT -	SNT +
		46.72	28.26	39.92	46.61		36.71	79.661	54.2	57.3034		409	250	410	380
		42.71	24.01	44.37	42.28		57.6	98.4615	53.5	36.2319		290	240	433	370
		55.84	27.83	74.47	51.47		28.85	80.6452	35.5556	57.8947		410	253	250	510
		44.51	28.82	61.38	62.71		29.46	49.4624	49.495	35.5556		550	230	410	380
		39.6	20.2	19.84	27.9		18	74	53	81		400	102	156	292
		30.4		37.6			45		70			329		170

## Sheet: Figure 2g,h
		INF/AAR [%]					AAR/LV [%]
		S1P1αMHCCre-		S1P1αMHCCre+			S1P1αMHCCre-		S1P1αMHCCre+
		SNT -	SNT +	SNT -	SNT +		SNT -	SNT +	SNT -	SNT +
		38.09	29.9598	48.068	46.1838		54.5677	41.9342	34.1023	48.963
		36.07	27.414	29.9558	35.7623		51.2071	50.8001	51.082	56.0735
		35.27	34.2825	51.8336	36.1199		49.5031	53.2822	48.3417	51.7117
		37.74	28.7832	29.7202	33.2237		53.0249	41.7448	36.5477	49.9989
		38.5	23.7651	37.7743	37.0242		38.0562	51.769	48.2826	57.5698
		33.2864	34.4551	33.0251	22.3911		52.9027	45.5913	43.241	45.8317
		31.1108	28.4191	32.6698	25.0921		41.0151	36.4296	49.4138	54.1519
		29.1027	31.887	40.3665	25.8304		43.3571	48.0091	48.1402	40.4906
		50.0939	33.0308	37.2056	36.5531		61.2953	44.7697	47.5041	52.0992
		28.1685	37.4578		36.6901		45.3598	42.0118		44.3891
		33.0436	29.6541		36.5495		45.3	54.4698		52.0161
		31.0545	21.8771				48.0104	38.9931
		42.32	21.21				50.2866	49.4321
		48.63	33.28				48.63	45.1636

## Sheet: Figure 2i,j,k,l
			plasma S1P				platelet S1P				RBC S1P				S1P myocardium
			Baseline	5min	30min		Baseline	5min	30min		Baseline	5min	30min		Baseline	5min	30min
			1.28	1.376	1.056		0.0213561	0.00468648	0.00657662		724	810	872		5.27568	4.09344	2.31392
			0.96	1.336	0.992		0.0323761	0.00226434	0.0039991		740	788	916		4.09652	5.17354	4.95072
			1.112	1.52	1.056		0.0196863	0.00352996	0.0050691		750	840	674		20.3876	24.4379	3.19947
			1.064	1.376	n/a						1072	890	878		11.4646	10.5962	15.1624
			1.248	1.368	1.176

[truncated: 11 more sheets: Figure 2m,n, Figure 2o,p, Figure 2q, Figure 3a, Figure 3b,c, Figure 3d, Figure 3e,f, Figure 3g, Figure 3 h, Suppl. Figure 1, Suppl. Figure 2]
